# Supplementary material for: Characterization of the Sideritis scardica Extract SidTea+TM and Its Effect on Physiological Profile, Metabolic Health and Redox Biomarkers in Healthy Adults: A Randomized, Double-Blind, Placebo-Controlled Study
Source: Molecules. 2024 Mar 1;29(5):1113. doi: 10.3390/molecules29051113 (PMC10934388; doi:10.3390/molecules29051113)
Supplement: Supplementary file 1 [file molecules-29-01113-s001.zip]

Archive with 1 entries (1 files):
- molecules-2831399-supplementary.pdf
